# Supplementary material for: Effect of Parathyroidectomy Timing on the Successful Resolution of Tertiary Hyperparathyroidism in Kidney Transplant Recipients: A Systematic Review and Meta-Analysis
Source: J Clin Med. 2025 Aug 22;14(17):5939. doi: 10.3390/jcm14175939 (PMC12429494; doi:10.3390/jcm14175939)
Supplement: Supplementary file 1 [file jcm-14-05939-s001.zip]

Archive with 1 entries (1 files):
- jcm-3767025-SI.pdf
